# Supplementary material for: Predicting High-Strength Concrete’s Compressive Strength: A Comparative Study of Artificial Neural Networks, Adaptive Neuro-Fuzzy Inference System, and Response Surface Methodology
Source: Materials (Basel). 2024 Sep 15;17(18):4533. doi: 10.3390/ma17184533 (PMC11432809; doi:10.3390/ma17184533)
Supplement: Supplementary file 1 [file materials-17-04533-s001.zip]

Archive with 1 entries (1 files):
- materials-3146923-supplementary.pdf
